# Supplementary material for: Influence of Honey Varieties, Fermentation Techniques, and Production Process on Sensory Properties and Odor-Active Compounds in Meads
Source: Molecules. 2024 Dec 14;29(24):5913. doi: 10.3390/molecules29245913 (PMC11677002; doi:10.3390/molecules29245913)
Supplement: Supplementary file 1 [file molecules-29-05913-s001.zip]

Archive with 1 entries (1 files):
- molecules-3332942-supplementary.pdf
